# Supplementary material for: Yield of FDG PET/CT for Defining the Extent of Disease in Patients with Kaposi Sarcoma
Source: Cancers (Basel). 2022 Apr 27;14(9):2189. doi: 10.3390/cancers14092189 (PMC9102885; doi:10.3390/cancers14092189)
Supplement: Supplementary file 1 [file cancers-14-02189-s001.zip]

Archive with 1 entries (1 files):
- cancers-1661023-supplementary.pdf
